# Supplementary material for: Defining the regulon of genes controlled by σE, a key regulator of the cell envelope stress response in Streptomyces coelicolor
Source: Mol Microbiol. 2019 Apr 29;112(2):461–81. doi: 10.1111/mmi.14250 (PMC6767563; doi:10.1111/mmi.14250)
Supplement: Supplementary file 2 [file MMI-112-461-s002.xlsx]

## Sheet: Sheet1
POS1	Apv2		Strand3	Right Gene4	ChIP Distance5	Gene Location6		Product7	Within8	Promoter Distance9	Promoter Location10			AffyLogC Right12						POS1	Strand3	Left Gene4	ChIP Distance5	Gene Location6		Product7	Within8	Promoter Distance9	Promoter location10		Promoter Rerverse strand (-)11	AffyLogC Left12
	M600flag	SigEflag				Start	End				Start	End	Promoter Forward strand (+) 11	0min	30min	60min	90min	p-value						Start	End				Start	End		0min	30min	60min	90min	p-value
>7310750	1	4.89e-101	1	SCO6595	1733	7312483	7313565	hypothetical protein	SCO6594	1625	7310828	7310857	GACCACGCCGTAGTCGGCGCGGTTGGTCTC	-	-	-	-	-		>7310750	-1	SCO6593	691	7310059	7306616	hypothetical protein	SCO6594	673	7310761	7310733	TGGAACGGCGAGCGCGGCCGCACCGTCTT	-	-	-	-	-
>6557700	1	1.89e-96	-	-	-	-	-	-						-	-	-	-	-		>6557700	-1	SCO5981	12	6557688	6556777	hypothetical protein	intergenic	29	6557746	6557718	GCGAACCCTCAGCCTCCTCAGACCCTCTT	-0.00902323	-0.065987	0.0789364	-0.00311261	0.835
>3145600	1	1.05e-95	1	SCO2892	126	3145726	3147090	Putative Secreted protein	Intergenic	113	3145584	3145612	CGGAACGGAACACAAGTTCCCGGCGTCTG	-1.17318	-0.945153	-0.847237	-1.3797	4.56e-08		>3145600	-1	SCO2889	1558	3144042	3142528	sugar transport protein						0.0988984	0.295425	0.0408311	-0.0782563	0.0331
>5828625	1	9.07e-95	1	SCO5358	122	5828747	5829895	Putative membrane protein	intergenic	108	5828610	5828638	TGCAACCCTGTCCCGAGTTCCGCCGTCTG	-0.252386	-1.01355	-0.489641	-1.14065	2.58e-05		>5828625	-	-	-	-	-	-						-	-	-	-	-
>6783850	1	7.7e-93	1	SCO6179	133	6783983	6784975	cwgA	Intergenic	147	6783807	6783835	CGCAACCTGGTCCCCGTTTTCGTCGTCTT	0.00628908	-0.274539	-0.1031	-0.0453429	0.0234		>6783850	-1	SCO6178	39	6783811	6783029	deacetylase	intergenic	50	6783890	6783862	ATGAACCGCGTATATACACGCAGCGTATA	-1.11774	0.741552	0.668665	0.374122	1.88e-06
>5279975	1	8.38e-55	1	SCO4849	172	5280147	5281457	hypothetical protein	Intergenic	20	5280098	5280126	GAGGACGTCACGGACGCCCTGAGCGTCCC	-0.329569	-0.163691	-0.00660321	0.080527	0.0233		>5279975	-1	SCO4847	214	5279761	5278487	D-alanyl-D-alanine carboxypeptidase	sco4848	271	5280061	5280033	CGCAACCCGATGACCCCGACGACCGTCCC	-0.180608	-0.517481	-0.308586	-0.758357	0.00144
>5280025	1	1.26e-91	1	SCO4849	122	5280147	5281457	hypothetical protein						-0.329569	-0.163691	-0.00660321	0.080527	0.0233		>5280025	-	-	-	-	-	-	sco4848		5280061	5280033	CGCAACCCGATGACCCCGACGACCGTCCC	-	-	-	-	-
>5465550	1	1.11e-84	1	SCO5030	96	5465646	5467043	Putative Integral membrane protein	Intergenic	94	5465523	5465551	CTCAACCTCGCGCAGCCCCTCACCGTCTT	-0.0407752	-0.410133	-0.539262	-0.789834	0.0466		>5465550	-	-	-	-	-	-						-	-	-	-	-
>4460950	1	3.64e-75	1	SCO4069	249	4461199	4463193	Putative Integral membrane protein	Intergenic	259	4460911	4460939	CCGAACCCGGCAGGCCCCGGCTCCGTCTC	0.0810563	-0.301925	-0.434489	-0.572636	8.66e-05		>4460950	-	-	-	-	-	-						-	-	-	-	-
>2836075	1	1.22e-73	-	-	-	-	-	-						-	-	-	-	-		>2836075	-1	SCO2611	136	2835939	2834908	rod shape-determining protein MreB	intergenic	157	2836125	2836097	GGGAACGGATCCCACCGTTGGCCCGTCTC	-0.0295188	-0.711842	-0.505482	-0.704234	2.52e-07
>3095375	1	1.87e-73	1	SCO2836	131	3095506	3097467	glycosyl transferase						0.0420643	0.45002	0.69741	0.0745732	0.0044		>3095375	-	-	-	-	-	-	intergenic		3095316	3095287	CCCAACCGGACCAGGGTTCTACGGCGTTCG	-	-	-	-	-
>7019100	1	2.99e-73	1	SCO6358	20	7019120	7019509	hypothetical protein						0.102957	0.291468	0.342296	0.0107859	0.0415		>7019100	-1	SCO6357	98	7019002	7018316	Putative membrane protein	intergenic	88	7019119	7019091	GGGAACGTTCCTCACTCCGCCATCGTCTA	0.387661	-0.171017	0.270769	0.139093	0.383
>3332625	1	1.22e-72	1	SCO3044	331	3332956	3334479	hypothetical protein	Intergenic	335	3332592	3332620	AGTGACCTGAGGGGCCCCGCACGCGTCTG	-1.26543	-2.43968	-2.30238	-2.58287	8.09e-11		>3332625	-	-	-	-	-	-						-	-	-	-	-
>2274600	1	3e-71	1	SCO2117	2103	2276703	2278607	anthranilate synthase						-0.288014	-0.056422	0.0607649	0.0689823	0.223		>2274600	-1	SCO2115	1175	2273425	2272073	2-dehydro-3-deoxyphosphoheptonate aldolase	sco2116	1221	2274675	2274647	CTCGACCATCTGGGTGACCAGACCGTCGG	-0.200558	-0.0418244	-0.254028	-0.146943	0.557
>3192900	1	7.33e-70	-	-	-	-	-	-	Intergenic		3192899	3192927	GACAACGCGCCCGCGCATGACCCCGTTCA	-	-	-	-	-		>3192900	-1	SCO2939	3	3192897	3192115	hypothetical protein	intergenic	36	3192962	3192934	GGCAACGAGTGCGTCCCCCCACGCGTCCT	-0.379362	-0.751774	-0.250971	-0.678413	6.39e-06
>4675475	1	7.23e-09	1	SCO4263	108	4675583	4679338	transcriptional regulator	Intergenic	38	4675516	4675544	CACCACCGTTCACCGCAGTCGTTCGTCTG	-0.328777	-2.54118	-2.34279	-2.64328	5.44e-12		>4675475	-1	SCO4261	253	4675222	4674563	response regulator						-2.29671	-0.928831	-2.53944	-2.87904	8.2e-10
>4675575	1	8.21e-69	1	SCO4263	8	4675583	4679338	transcriptional regulator	Intergenic	38	4675516	4675544	CACCACCGTTCACCGCAGTCGTTCGTCTG	-0.328777	-2.54118	-2.34279	-2.64328	5.44e-12		>4675575	-	-	-	-	-	-						-	-	-	-	-
>3150875	1	3.29e-68	1	SCO2897	250	3151125	3153395	penicillin-binding protein	Intergenic	260	3150836	3150864	GGGAACGGAACCCGCGGTGCGAGAGTCTT	-0.708511	-1.18804	-0.841223	-1.69823	2.02e-06		>3150875	-1	SCO2896	131	3150744	3149938	hypothetical protein						0.240217	-0.226272	0.0326257	0.261867	0.132
>5673575	1	9.02e-34	1	SCO5214	-87	5673488	5674303	hypothetical protein						-0.109042	0.0555248	-0.169116	-0.266216	0.398		>5673575	-1	SCO5213	138	5673437	5672715	Putative integral membrane protein	sco5214	198	5673664	5673636	GCGAACCGGCTCCGGGTCCTCGACGTCTT	0.0419669	-0.0358845	-0.060041	-0.0889457	0.737
>5673625	1	4.68e-68	1	SCO5215	701	5674326	5674961	hypothetical protein	sco5214	713	5673584	5673612	TACAACGTGGCCCCCACCAAGGAGGTCTA	-0.18774	0.160914	0.0158681	0.180327	0.393		>5673625	-1	SCO5213	188	5673437	5672715	hypothetical protein	sco5214	198	5673664	5673636	GCGAACCGGCTCCGGGTCCTCGACGTCTT	0.0419669	-0.0358845	-0.060041	-0.0889457	0.737
>3699975	1	5.53e-67	-	-	-	-	-	-						-	-	-	-	-		>3699975	-1	SCO3342	86	3699889	3699215	glycine-rich secreted protein	intergenic	74	3699993	3699964	GGGAACGGTGTGCCGGGCCGAGCGGCTCTT	-0.0447386	-0.56589	-0.3158	-0.569548	0.000439
>3394225	1	1.05e-65	-	-	-	-	-	-						-	-	-	-	-		>3394225	-1	SCO3098	29	3394196	3393171	hypothetical protein	intergenic	15	3394240	3394212	GTCAACCGCCGCGTGGTCCCCGTCGTCTT	0.0116251	0.19963	-0.0231951	-0.0366446	0.915
>6265650	1	1.58e-65	1	SCO5743	143	6265793	6266533	Gene: thyX; FAD-dependent thymidylate synthase						-1.1104	-0.332204	-0.430133	-0.822786	0.00534		>6265650	-1	SCO5742	49	6265601	6265362	Membrane protein	intergenic	49	6265679	6265651	GGGCACCTGAAGGGGCGTTCGTTCGTCTG	-1.3445	-1.22095	-0.217783	-0.51584	1.67e-09
>3236450	1	4.76e-65	1	SCO2975	287	3236737	3240774	hypothetical protein	Intergenic	221	3236487	3236515	CGTGACCGATCTCAAGCGGACGGCATTCG	-0.0616783	0.143587	0.0555234	-0.104262	0.303		>3236450	-1	SCO2974	111	3236339	3234708	Ser/Thr protein kinase	intergenic	108	3236476	3236448	GGCAACCACGGGACCGGGTCGAGCGTCTT	0.0520779	0.216754	0.244647	-0.184846	0.672
>1463575	1	2.38e-64	-	-	-	-	-	-						-	-	-	-	-		>1463575	-1	SCO1384	694	1462881	1462078	hypothetical protein	sco1385	703	1463613	1463585	ATGAACTGGACGACCGTACTCAGCGTCTT	-	-	-	-	-
>1877225	1	1.81e-63	1	SCO1756	352	1877577	1878374	hypothetical protein						-0.0273162	-0.0263974	0.0218913	0.132026	0.856		>1877225	-1	SCO1755	58	1877167	1876319	hypothetical protein	intergenic	38	1877234	1877206	GACAACCAGAAGGCAGGGTTCCGGGTCTA	-0.228617	-0.321438	-0.127631	-0.162998	0.0118
>4088150	1	9.14e-63	1	SCO3712	-2	4088148	4088984	hydrolase	Intergenic	14	4088105	4088133	GGTAACGGAGGGATCCCGCGGCGGGTTTC	-0.272072	-1.41062	-1.60599	-1.49776	6.29e-08		>4088150	-	-	-	-	-	-						-	-	-	-	-
>8038725	1	1.45e-62	1	SCO7233	94	8038819	8041623	Putative Secreted protein	Intergenic	69	8038721	8038749	GGCAACCCGAAGGATCTCCATCCCCTCCT	-0.296462	-1.82853	-1.55157	-1.89623	3.05e-08		>8038725	-	-	-	-	-	-						-	-	-	-	-
>7478175	1	2.55e-62	1	SCO6723	273	7478448	7479494	oxidoreductase						-	-	-	-	-		>7478175	-1	SCO6722	54	7478121	7477705	regulator SsgD	sco6722	-39	7478112	7478083	GTCATCGAGCAGTCCGTCGAGGCGCGTCTC	-	-	-	-	-
>6942125	1	1.04e-61	1	SCO6283	536	6942661	6943506	hypothetical protein						0.112263	0.183925	-0.0654647	-0.0686537	0.474		>6942125	-	-	-	-	-	-	sco6722		7478112	7478083	CGCGACGGCGGCCGTATCGTCAACATCTC	-	-	-	-	-
>7886025	1	2.38e-61	-	-	-	-	-	-	Intergenic		7886004	7886032	TGCCACGGACCGTCTGTGCGGCCCGTCTT	-	-	-	-	-		>7886025	-1	SCO7094	63	7885962	7884751	flavohemoprotein						-0.0366221	-0.0418038	-0.0312756	-0.0095925	0.962
>4889125	1	4.94e-61	1	SCO4471	36	4889161	4890459	lipoprotein	Intergenic	38	4889094	4889122	CGGAACCCGCTCGTTCGTCGCGTCCTCTC	-1.71669	-4.52548	-4.16797	-4.64597	5.46e-17		>4889125	-	-	-	-	-	-						-	-	-	-	-
>8483700	1	1.67e-60	1	SCO7657	81	8483781	8485538	Secreted Protein	Intergenic	75	8483677	8483705	GACAACCGGGCATCCGAGCGCTCCCTCTC	-4.57745	-6.02141	-6.18722	-6.54436	3.03e-23		>8483700	-	-	-	-	-	-						-	-	-	-	-
>3199100	1	5.46e-60	-	-	-	-	-	-	sco2943		3199078	3199106	CGGAACCGGCTCGAACCGGTAGACGTCCT	-	-	-	-	-		>3199100	-1	SCO2942	553	3198547	3197627	oxidoreductase						0.0347749	0.079622	-0.00710333	-0.0823276	0.908
>3761825	1	7.86e-60	1	SCO3397	44	3761869	3763674	integral membraneprotein mprF	Intergenic	95	3761745	3761773	GTGAACCTCTCCCTCCGAGACACCGTCCT	-2.39776	-5.43903	-4.80378	-4.7939	3.96e-14		>3761825	-1	SCO3396	119	3761706	3760573	Integral membrane protein	intergenic	151	3761886	3761858	CGGAACCTCGCCCGACATTTCCTCATCTG	-0.483481	-2.547	-2.11837	-2.04221	8.4e-13
>2502750	1	1.59e-59	1	SCO2334	58	2502808	2504463	Integral membrane protein	Intergenic	54	2502725	2502753	GCCAACGTTTCCGTTCGAATTATCGTCTT	-0.123007	-0.554507	-0.349107	-0.311122	0.000618		>2502750	-	-	-	-	-	-						-	-	-	-	-
>7413075	1	1.66e-59	1	SCO6672	337	7413412	7414299	hypothetical protein						-0.096188	0.100552	-0.0798033	-0.0975135	0.135		>7413075	-1	SCO6671	-54	7413129	7411963	hypothetical protein	sco6671	-53	7413105	7413077	CTCAACCGCACGTACGCGGAGAACGTCTT	0.201321	-0.0908517	0.0409399	-0.187932	0.623
>7413025	1	2.45e-30	1	SCO6672	387	7413412	7414299	hypothetical protein						-0.096188	0.100552	-0.0798033	-0.0975135	0.135		>7413025	-	-	-	-	-	-	sco6671		7413105	7413077	CTCAACCGCACGTACGCGGAGAACGTCTT	-	-	-	-	-
>7042800	1	6.51e-59	-	-	-	-	-	-						-	-	-	-	-		>7042800	-1	SCO6379	63	7042737	7042054	hypothetical protein	intergenic	88	7042854	7042826	TGGAACGGTCCTCACCCCGCTGCCGTCTA	-	-	-	-	-
>4704550	1	7.22e-59	1	SCO4289	40	4704590	4705072	Putative Secreted protein	Intergenic	110	4704451	4704479	GACAACGTCACGGACGGTTCCCCCGCCTG	-	-	-	-	-		>4704550	-	-	-	-	-	-						-	-	-	-	-
>779900	1	9.87e-59	-	-	-	-	-	-						-	-	-	-	-		>779900	-1	SCO0736	74	779826	779131	Secreted Protein	intergenic	70	779925	779897	CGCAACCAAAGCCGCCGGACGGCGGTCTA	-1.74266	-0.73979	-0.794509	-1.31613	1.35e-07
>5854050	1	1.62e-58	1	SCO5386	113	5854163	5854486	anti-sigma factor antagonist						0.0343362	0.236333	-0.191187	-0.188734	0.378		>5854050	-	-	-	-	-	-	intergenic		5854074	5854045	CTGCACCCTCTGACTGGCCGAAACGACCGG	-	-	-	-	-
>5785675	1	3.24e-57	-	-	-	-	-	-	Intergenic		5785665	5785693	GGCAACCGTTCGATGCCCCGGAACGTCTT	-	-	-	-	-		>5785675	-1	SCO5313	167	5785508	5784597	hypothetical protein						-0.399876	-0.209288	-1.28256	-1.21166	4.73e-07
>2787000	1	4.57e-57	-	-	-	-	-	-	sco2581		2786969	2786997	GGGAACCTTCGGGTCTCCTCAGTCGTCCT	-	-	-	-	-		>2787000	-1	SCO2580	111	2786889	2786722	hypothetical protein						0.177975	0.0973526	0.0975047	-0.0684096	0.941
>3935800	1	5.06e-57	1	SCO3560	105	3935905	3936894	ATP-binding protein						0.00411565	-0.143611	0.261838	0.0383528	0.387		>3935800	-1	SCO3559	-2	3935802	3934978	oxidoreductase	intergenic	4	3935835	3935807	GGGCACGGCGCCGGGTTGCGTAGGGTCTT	-0.0169751	0.0343573	0.119976	0.110052	0.566
>3935700	1	3.08e-07	1	SCO3560	205	3935905	3936894	ATP-binding protein						0.00411565	-0.143611	0.261838	0.0383528	0.387		>3935700	-	-	-	-	-	-	intergenic		3935835	3935807	GGGCACGGCGCCGGGTTGCGTAGGGTCTT	-	-	-	-	-
>4886875	1	1.92e-56	1	SCO4469	115	4886990	4888306	glutamate-1-semialdehyde aminotransferase						-0.620345	-0.395211	-0.581525	-0.53933	0.00152		>4886875	-1	SCO4468	174	4886701	4886495	hypothetical protein	intergenic	169	4886899	4886871	GACAACCGCCCCCAACGCCGTGCCGTCTG	-0.165589	-0.227952	-0.284937	-0.254171	0.111
>7565250	1	1.97e-56	1	SCOt63	708	7565958	7566031	tRNA-Pro	sco6805	703	7565226	7565254	TGGAACGTCATAGCCGTCTGGTGCGTCTA	-	-	-	-	-		>7565250	-	-	-	-	-	-						-	-	-	-	-
>5279950	1	3.01e-24	1	SCO4848	-97	5279853	5280092	hypothetical protein						-0.937722	-0.0227112	-0.0967891	-0.237155	0.0082		>5279950	-1	SCO4847	189	5279761	5278487	D-alanyl-D-alanine carboxypeptidase	sco4848	271	5280061	5280033	CGCAACCCGATGACCCCGACGACCGTCCC	-0.180608	-0.517481	-0.308586	-0.758357	0.00144
>4549575	1	1.51e-54	1	SCO4135	586	4550161	4551054	lipoprotein						0.0585886	-0.040586	-0.0580239	0.0532478	0.886		>4549575	-1	SCO4134	15	4549560	4547977	lipoprotein	intergenic	33	4549622	4549594	GGGAACCCGCGCCCCCACACCCCCGTCTC	-0.346576	-1.77825	-1.84407	-2.38816	4.98e-10
>4549450	1	1.33e-11	1	SCO4135	711	4550161	4551054	lipoprotein						0.0585886	-0.040586	-0.0580239	0.0532478	0.886		>4549450	-	-	-	-	-	-					GGGAACCCGCGCCCCCACACCCCCGTCTC	-	-	-	-	-
>3924350	1	1.33e-53	-	-	-	-	-	-						-	-	-	-	-		>3924350	-1	SCO3548	209	3924141	3923710	anti-sigma factor	sco3539	182	3924352	3924324	TGCAACCAGGAGCGCATTCTCAAGATCTT	-0.188534	0.407723	0.105501	-0.479177	0.542
>3924375	1	4.59e-44	1	SCO3550	327	3924702	3927149	helicase						-0.0075541	0.04791	-0.0834378	-0.0949089	0.706		>3924375	-1	SCO3548	234	3924141	3923710	anti-sigma factor					TGCAACCAGGAGCGCATTCTCAAGATCTT	-0.188534	0.407723	0.105501	-0.479177	0.542
>4862525	1	1.07e-52	1	SCO4440	117	4862642	4863400	hypothetical protein						-0.108582	1.13128	0.434887	-0.0576314	0.164		>4862525	-1	SCO4439	214	4862311	4859813	D-alanyl-D-alanine carboxypeptidase	intergenic	222	4862563	4862534	TGGAACCAGTAGGTATGTCGTTCTCGTCTT	-0.36501	-0.191997	-0.105648	-0.513107	0.00908
>2412725	1	4.43e-51	-	-	-	-	-	-	sco2243		2412661	2412689	CGCAACCCGGCGGTCTACGATGCCATCTT	-	-	-	-	-		>2412725	-1	SCO2242	461	2412264	2411818	hypothetical protein						0.0953422	-0.0121416	-0.0228353	0.168253	0.596
>3511675	1	6.46e-18	1	SCO3203	-80	3511595	3512110	phosphinothricin acetyltransferase						-0.188335	0.063288	-0.0882593	-0.15435	0.594		>3511675	-1	SCO3202	296	3511379	3510381	RNA polymerase principal sigma factor	sco3203	375	3511783	3511755	GGCAACCCTCAGGCGGTACGGGCCGTCTT	-0.0825741	-0.850981	-0.469291	-0.597857	1.12e-07
>3511750	1	5.79e-51	-	-	-	-	-	-						-	-	-	-	-		>3511750	-1	SCO3202	371	3511379	3510381	RNA polymerase principal sigma factor	sco3203	375	3511783	3511755	GGCAACCCTCAGGCGGTACGGGCCGTCTT	-0.0825741	-0.850981	-0.469291	-0.597857	1.12e-07
>7230000	1	7.32e-50	-	-	-	-	-	-	sco6535		7229977	7230005	ACCGACGGATAGTCCGTGGCCTGGGTCTC	-	-	-	-	-		>7230000	-1	SCO6534	3447	7226553	7224958	nitrate reductase subunit beta NarH						0.109229	-0.0659601	-0.000780969	0.0248228	0.738
>4579975	1	7.25e-48	1	SCO4164	1020	4580995	4581840	thiosulfate sulfurtransferase	sco4163	1022	4579944	4579972	GAGAACCTCGCCTCGACGCCGGACGTCTC	-1.68358	-0.679898	0.0511318	-0.567099	9.01e-07		>4579975	-	-	-	-	-	-						-	-	-	-	-
>3846000	1	7.89e-47	-	-	-	-	-	-						-	-	-	-	-		>3846000	-1	SCO3481	218	3845782	3844670	hypothetical protein	sco3482	207	3846018	3845990	TGGAACGACTACCTGGTCGCCACCGTCTT	-0.0389721	0.0142497	-0.115115	-0.0337076	0.87
>6412675	1	1.1e-45	1	SCO5856	55	6412730	6413614	Putative membrane protein	intergenic	52	6412649	6412677	CGGAACTAATGGTTTCGGCCGCACGTCCC	-0.623995	-0.916467	-0.0466423	-0.308265	0.000298		>6412675	-1	SCO5855	418	6412257	6411199	DNA-binding protein						0.193005	0.0815988	0.116082	-0.115002	0.581
>2397600	1	3.72e-45	-	-	-	-	-	-	sco2229		2397596	2397624	ACGAACGCGTAGTTGTCGAAGGTCATCTT	-	-	-	-	-		>2397600	-1	SCO2228	793	2396807	2395074	alpha-glucosidase	sco2229	821	2397657	2397629	AACGACTATCTGCACCCCGGACGCATCTG	0.0153809	-0.159155	-0.0489238	0.00458832	0.587
>3785450	1	7.15e-45	-	-	-	-	-	-	intergenic		3785406	3785434	GAGAACCTCTAGATCCTCTAGAACCTCTA	-	-	-	-	-		>3785450	-1	SCO3419	92	3785358	3784717	hypothetical protein	sco3420	137	3785524	3785496	CTCAACGGCGACACCATGCTGGACGCCTT	0.0447934	0.0356414	0.083131	0.161959	0.61
>5337150	1	1.04e-44	-	-	-	-	-	-	Intergenic		5337164	5337192	AGGAACCCATGACGCTGCACGTCCCCCTA	-	-	-	-	-		>5337150	-1	SCO4904	-33	5337183	5336632	Putative integral membrane protein	intergenic	7	5337220	5337191	CGGAACCGCACACGGCGGGGGGCGCGTCTA	0.661904	-0.197892	0.321471	-0.459924	0.45
>3500025	1	1.74e-43	1	SCO3194	46	3500071	3501294	lipoprotein	intergenic	46	3499995	3500024	GGGAACCCCACGGGCCGCCGGGCACCTCTA	-2.17024	-0.919986	-1.101	-1.79184	1.47e-10		>3500025	-	-	-	-	-	-						-	-	-	-	-
>6067950	1	1.24e-41	1	SCO5569	-96	6067854	6068993	hypothetical protein						-0.246139	-0.0215343	0.0229987	-0.0151514	0.687		>6067950	-	-	-	-	-	-	sco5569		6067995	6067966	GGGAACCGGGCAGCTCCGCGCGCAGCTCTT	-	-	-	-	-
>2465075	1	2.14e-41	1	SCO2295	94	2465169	2465930	hypothetical protein						-0.0211913	-0.0705636	-0.0735354	-0.0385357	0.742		>2465075	-1	SCO2294	17	2465058	2464222	AraC family transcription regulator	intergenic	23	2465110	2465082	GGACACCGCGGGATTCCTCTGATCGTCTG	0.00445466	-0.0814827	-0.0160808	0.0363957	0.726
>218050	1	1.15e-40	-	-	-	-	-	-	sco0226		217975	218004	ATGGACCGGGGAGTTCAACTCAGGGCTCTC	-	-	-	-	-		>218050	-1	SCO0226	31	218019	217315	Putative membrane protein						-	-	-	-	-
>6123575	1	2.11e-40	1	SCO5624	-81	6123494	6124426	Gene: rpsB; 30S ribosomal protein S2	sco5624	-95	6123560	6123588	TGGAACCCGAAGATGAAGCGCTTCATCTT	-0.231252	0.0602187	0.0273434	-0.25179	0.439		>6123575	-1	SCO5623	370	6123205	6122525	hypothetical protein						0.0356934	0.0527896	-0.0473007	0.0285574	0.85
>6123600	1	6.85e-37	1	SCO5625	921	6124521	6125357	Gene: tsf; elongation factor Ts	sco5624	932	6123560	6123588	TGGAACCCGAAGATGAAGCGCTTCATCTT	-0.425125	-0.0808369	0.180245	-0.386345	0.292		>6123600	-1	SCO5623	395	6123205	6122525	hypothetical protein						0.0356934	0.0527896	-0.0473007	0.0285574	0.85
>3441025	1	1.24e-39	1	SCO3140	570	3441595	3441891	hypothetical protein	sco3139	592	3440974	3441002	GCCAACATCTCCTCCTTCAACACCGTCTT	-0.154453	-0.00227493	-0.0466961	-0.126845	0.312		>3441025	-1	SCO3138	1340	3439685	3438624	galactose-1-phosphate uridylyltransferase						-0.189857	-0.0138203	-0.104616	-0.216143	0.282
>7530950	1	2.44e-39	1	SCO6773	229	7531179	7532117	peptidase	intergenic	224	7530925	7530954	GGGAACCCTTCGCTTGTCCCTGTGCGTCTT	0.0776239	-0.102019	-0.0124799	0.197479	0.552		>7530950	-1	SCO6772	292	7530658	7529795	hypothetical protein						0.258283	0.0189884	-0.114026	-0.112991	0.78
>6067975	1	3.79e-39	1	SCO5570	1163	6069138	6069791	hypothetical protein						-0.341007	-0.215447	0.318883	-0.73911	0.436		>6067975	-	-	-	-	-	-	sco5569		6067995	6067966	GGGAACCGGGCAGCTCCGCGCGCAGCTCTT	-	-	-	-	-
>6370775	1	5.53e-38	1	SCO5822	231	6371006	6373129	DNA topoisomerase IV subunit B						-	-	-	-	-		>6370775	-	-	-	-	-	-	intergenic		6370811	6370783	ATGAACCATTTAGGCTCCGGGCACGTCCT	-	-	-	-	-
>8656175	1	3.27e-37	1	SCO7839	-27	8656148	8656498	hypothetical protein						-	-	-	-	-		>8656175	-	-	-	-	-	-	sco7839		8656195	8656167	AGCAACGCGAACGACCCACTCAGCGTCTT	-	-	-	-	-
>2810775	1	5.1e-37	-	-	-	-	-	-	intergenic		2810763	2810791	TGCAACCCCGACGCCGTCTCAAGCGTCGG	-	-	-	-	-		>2810775	-1	SCO2594	176	2810599	2808791	hypothetical protein						-0.335753	-0.237967	-0.316586	-0.827401	0.00787
>5566575	1	5.34e-36	1	SCO5120	810	5567385	5568368	peptide transport system ATP-binding protein	sco5119	798	5566558	5566586	TGGCACGACCTGCGCCGCAACCCCGTCTT	-0.075398	-0.0431517	0.0438737	0.0250638	0.884		>5566575	-	-	-	-	-	-						-	-	-	-	-
>4373975	1	1.12e-35	1	SCO3972	310	4374285	4374950	hypothetical protein	intergenic	317	4373939	4373967	TGGAACCCGGCGACGGACCCGGGCGTCCT	0.338189	-0.0161348	-0.0725643	-0.0973918	0.346		>4373975	-1	SCO3971	346	4373629	4372196	hypothetical protein						-0.0401328	-0.237556	-0.471074	-0.495718	2.25e-05
>5871900	1	1.37e-35	1	SCO5400	-45	5871855	5872811	transport system kinase	sco5400	-14	5871840	5871868	CTGAACGGAGCTGTGATGCAGGACGTCTC	-0.550823	0.342478	-0.0631728	-0.341793	0.507		>5871900	-	-	-	-	-	-						-	-	-	-	-
>250475	1	2.52e-35	1	SCO0262	330	250805	251740	LysR family transcriptional regulator						-0.200018	0.0190764	0.0206728	-0.00834786	0.24		>250475	-	-	-	-	-	-	sco0261		250502	250474	CTGAACACGACGTTCGGGGAGAACGTCTT	-	-	-	-	-
>2333075	1	4.48e-35	1	SCO2169	-81	2332994	2333749	hypothetical protein						-0.293727	0.214116	0.182437	-0.239342	0.68		>2333075	-1	SCO2168	263	2332812	2332033	hypothetical protein	sco2169	262	2333103	2333075	GGGAACGATCCGGCAACGCCGGTCGTCTG	-0.543501	-0.217098	0.0961256	0.0674191	0.101
>2333100	1	3.19e-28	1	SCO2170	733	2333833	2334534	methyltransferase						0.0467767	0.212156	0.236529	-0.0276008	0.637		>2333100	-1	SCO2168	288	2332812	2332033	hypothetical protein	sco2169	262	2333103	2333075	GGGAACGATCCGGCAACGCCGGTCGTCTG	-0.543501	-0.217098	0.0961256	0.0674191	0.101
>5368550	1	7.18e-35	1	SCO4934	127	5368677	5369921	lipoprotein	Intergenic	172	5368475	5368504	GGCAACCGCCGCCCGGGGTTTCGTCGTCTC	-0.469774	-0.173621	0.105312	-0.271483	0.048		>5368550	-	-	-	-	-	-	intergenic		5368584	5368556	GCTCACGGGTGTGGGGCATGCCACGTTTG	-	-	-	-	-
>7016700	1	2.71e-33	-	-	-	-	-	-						-	-	-	-	-		>7016700	-1	SCO6353	414	7016286	7014907	two-component sensor	sco6354	426	7016741	7016713	GCGAACGGTTTCCTCTCCCCCGTCATCTT	0.297722	-0.0839594	0.173492	-0.142896	0.116
>4945475	1	1.9e-32	1	SCO4525	389	4945864	4946745	hypothetical protein						-0.351131	0.107142	0.160493	0.006171	0.746		>4945475	-	-	-	-	-	-	sco4524		4945521	4945492	AGGAACCTTGGGCTCCTTGGCGAACATCTC	-	-	-	-	-
>6205600	1	3.61e-32	1	SCO5696	1075	6206675	6207832	Gene: ispG; 4-hydroxy-3-methylbut-2-en-1-yl diphosphate synthase	sco5695	1039	6205606	6205635	CCTCACGGTGCTGATGGGCTTCGGCATCTC	-	-	-	-	-		>6205600	-	-	-	-	-	-						-	-	-	-	-
>2538225	1	4.56e-32	-	-	-	-	-	-						-	-	-	-	-		>2538225	-1	SCO2368	310	2537915	2537340	hypothetical protein	sco2369	317	2538261	2538233	GGCAACGTCTCGCGCGCCTACGGCGTCTT	-	-	-	-	-
>6398525	1	1.51e-31	1	SCO5845	1057	6399582	6400232	thymidine kinase	sco5844	1059	6398493	6398522	ACTGACCCCCGCCGACCGCAATTGCGTCTT	0.0696705	0.0509671	-0.00396125	-0.119376	0.978		>6398525	-	-	-	-	-	-						-	-	-	-	-
>8149225	1	4.08e-30	-	-	-	-	-	-						-	-	-	-	-		>8149225	-1	SCO7334	794	8148431	8146713	trehalose synthase	sco7335	774	8149234	8149206	ATCAACGGCACGGACCCCGACGTCATCTT	0.0459536	-0.0179628	-0.0255079	0.0244926	0.943
>7815675	1	5.68e-29	1	SCO7030	564	7816239	7817057	binding-protein-dependent transport protein	sco7029	564	7815646	7815674	CGCAACCGGGCCGTCCTGTCGGTCATCTA	0.018515	0.0555193	0.00192925	0.0232304	0.914		>7815675	-	-	-	-	-	-						-	-	-	-	-
>11350	1	6.37e-29	-	-	-	-	-	-	sco0008		11313	11341	AGCAACGCGAACGACCCACTCAGCGTCTT	-	-	-	-	-		>11350	-1	SCO0008	-10	11360	11010	hypothetical protein						-	-	-	-	-
>7957650	1	4.84e-28	-	-	-	-	-	-	Intergenic		7957607	7957635	CGGAACCGGTCGTTGTCATATGTGCTCTC	-	-	-	-	-		>7957650	-1	SCO7161	25	7957625	7956843	3-oxoacyl-ACP reductase						-0.077644	0.0113588	-0.076921	-0.0544563	0.731
>3321250	1	1.64e-27	1	SCO3035	451	3321701	3322195	hypothetical protein						-1.17195	-0.0410475	0.0197384	0.00316158	0.0034		>3321250	-1	SCO3034	234	3321016	3320753	sporulation regulatory protein	intergenic	238	3321283	3321255	CGGAACGGGATCGATCGCCGGGGCGTCCT	0.0597336	-0.376388	-0.650083	-1.17669	7.38e-06
>7518825	1	7.23e-27	1	SCO6763	638	7519463	7520599	polyprenyl synthatase						0.0612918	0.249444	-0.150569	-0.436521	0.0768		>7518825	-	-	-	-	-	-	sco6762		7518851	7518823	CTGAACGCTCCAGCCGCCGTTCTCGTTTA	-	-	-	-	-
>2300650	1	7.24e-27	1	SCO2139	135	2300785	2301555	Putative Integral membrane protein						0.0363148	-0.0430693	-0.0500253	-0.025766	0.832		>2300650	-1	SCO2138	23	2300627	2300388	hypothetical protein	sco2138	-50	2300607	2300578	CGACACGACGCGGTGGCGCTGCACCCTCTG	0.277846	0.199964	0.249551	0.0324004	0.272
>5566550	1	1.48e-26	1	SCO5119	-91	5566459	5567376	peptide transport system integral membrane protein	sco5119	-128	5566558	5566586	TGGCACGACCTGCGCCGCAACCCCGTCTT	-0.0579902	-0.0591578	0.119906	-0.000577579	0.659		>5566550	-	-	-	-	-	-						-	-	-	-	-
>5398375	1	2.79e-26	1	SCO4964	693	5399068	5399925	integral membrane transport protein	sco4963	690	5398349	5398377	GAGAACCTGCACATGGTCGGCCAGCTCTA	-0.050104	0.326784	0.139301	-0.0341771	0.0931		>5398375	-	-	-	-	-	-						-	-	-	-	-
>6541275	1	3.17e-25	1	SCO5970	232	6541507	6541977	hypothetical protein						0.00951694	0.417664	0.581804	0.277785	2.75e-05		>6541275	-	-	-	-	-	-	intergenic		6541290	6541262	GGGAACCGGGACTCGTTGCGCTCGATCTT	-	-	-	-	-
>6882000	1	3.2e-25	1	SCO6260	242	6882242	6883390	sugar kinase						-0.117973	0.0112121	0.123335	-0.152355	0.871		>6882000	-	-	-	-	-	-	sco6259		6882060	6882031	CTCGTCCAGCGTCACCTCGTCACGCGTCTG	-	-	-	-	-
>1306250	1	1.64e-24	-	-	-	-	-	-						-	-	-	-	-		>1306250	-1	SCO1230	437	1305813	1304188	tripeptidylaminopeptidase	sco1231	438	1306280	1306252	AGGAACCGGGGCGCCTGACCAGCCGTCTC	-1.17045	0.432247	0.479416	-0.0734765	0.0011
>3064650	1	1.67e-24	1	SCO2807	130	3064780	3065769	Putative Integral membrane protein	intergenic	122	3064629	3064657	GGCAACCCGAGGGGCGATGCCCGCGTCTA	-0.361828	-0.572033	-0.211187	-0.654312	0.0424		>3064650	-1	SCO2806	86	3064564	3063968	mutase						-0.0189746	-0.0814115	0.00649214	-0.0263109	0.947
>4825675	1	9.02e-24	-	-	-	-	-	-						-	-	-	-	-		>4825675	-1	SCO4406	555	4825120	4824455	hypothetical protein	sco4407	549	4825698	4825670	AGGCACGCCATCACCCGGGCCATCATCTT	-0.00191143	0.0561411	0.106089	0.200948	0.404
>1292575	1	3.48e-17	1	SCO1222	249	1292824	1293690	hypothetical protein						0.108205	0.0780303	-0.00932153	0.155654	0.349		>1292575	-1	SCO1220	458	1292117	1291356	regulatory protein	sco1221	482	1292628	1292600	TGGGACAGCACCATCACGCTGATCGTCTT	0.00110545	-0.0691091	0.00260186	-0.00555607	0.977
>1292600	1	1.31e-23	1	SCO1222	224	1292824	1293690	hypothetical protein						0.108205	0.0780303	-0.00932153	0.155654	0.349		>1292600	-	-	-	-	-	-					TGGGACAGCACCATCACGCTGATCGTCTT	-	-	-	-	-
>2215000	1	3.07e-23	1	SCO2065	379	2215379	2216719	hypothetical protein						-0.521873	-0.572572	-0.238282	-0.038535	0.178		>2215000	-	-	-	-	-	-	sco2064		2215086	2215058	TGCAACGAGATGGGCATGTCGCACATCGC	-	-	-	-	-
>2215100	1	1.98e-06	1	SCO2065	279	2215379	2216719	hypothetical protein						-0.521873	-0.572572	-0.238282	-0.038535	0.178		>2215100	-1	SCO2064	-76	2215176	2211637	Gene: dnaE; DNA polymerase III subunit alpha	sco2064	-119	2215086	2215058	TGCAACGAGATGGGCATGTCGCACATCGC	0.0797587	-0.11504	-0.300566	-0.264429	0.343
>7802375	1	4.81e-23	1	SCO7020	2743	7805118	7806638	alpha-amylase						0.0537858	0.0346387	0.0135271	0.0927432	0.296		>7802375	-	-	-	-	-	-	sco7019		7802412	7802384	TACAACGACGCCACGTACAACGTCGTCTA	-	-	-	-	-
>5059625	1	1.77e-22	-	-	-	-	-	-	sco4633		5059623	5059651	AGCAACCGCTCCAGCCGCAACGCGATCTG	-	-	-	-	-		>5059625	-1	SCO4633	-56	5059681	5059025	hypothetical protein						-0.344824	-0.111008	-0.39502	-0.318283	0.193
>4579900	1	5.39e-22	1	SCO4163	-76	4579824	4580561	hypothetical protein	sco4163	-149	4579944	4579972	GAGAACCTCGCCTCGACGCCGGACGTCTC	0.110019	0.154988	0.277356	-0.190228	0.78		>4579900	-	-	-	-	-	-						-	-	-	-	-
>5702500	1	8.87e-22	-	-	-	-	-	-	sco5241		5702485	5702513	CGCAACCCCAGGTGGTCACCGTCCATCTG	-	-	-	-	-		>5702500	-1	SCO5240	388	5702112	5701855	hypothetical protein						-0.773005	0.696261	0.651303	0.157838	0.00732
>5702550	1	1.34e-12	1	SCO5242	979	5703529	5703987	hypothetical protein	sco5241	1015	5702485	5702513	CGCAACCCCAGGTGGTCACCGTCCATCTG	-0.106222	-0.0604621	0.0655746	0.0228097	0.898		>5702550	-1	SCO5240	438	5702112	5701855	hypothetical protein						-0.773005	0.696261	0.651303	0.157838	0.00732
>4652450	1	2.87e-21	-	-	-	-	-	-	sco4245		4652482	4652511	AGTAACGGACGTCGATGAAGAGGACGTTCT	-	-	-	-	-		>4652450	-1	SCO4244	93	4652357	4650399	hypothetical protein						-	-	-	-	-
>6031550	1	5.02e-21	1	SCO5535	115	6031665	6033248	carboxyl transferase	intergenic	117	6031519	6031547	TGTGACCTCTACAAGCCAGAGGCCCTCTG	0.117852	-0.436778	-0.888404	-0.676415	3.02e-07		>6031550	-	-	-	-	-	-						-	-	-	-	-
>4993650	1	5.53e-21	1	SCO4575	1137	4994787	4996445	NADH dehydrogenase subunit N	sco4574	1125	4993632	4993661	GGCCACCGACGTCTTCCTCTTCTACATCTT	-	-	-	-	-		>4993650	-	-	-	-	-	-						-	-	-	-	-
>5337075	1	6.51e-21	-	-	-	-	-	-	intergenic		5337164	5337192	AGGAACCCATGACGCTGCACGTCCCCCTA	-	-	-	-	-		>5337075	-1	SCO4903	539	5336536	5336333	hypothetical protein	intergenic	654	5337220	5337191	CGGAACCGCACACGGCGGGGGGCGCGTCTA	-0.665203	-0.629454	-0.0152282	-0.00248498	0.128
>5888150	1	2.94e-20	1	SCO5419	437	5888587	5889543	thioredoxin	sco5418	424	5888134	5888162	TGCAACCCCGGCCCTCGTGGCGACGTCTC	-0.162646	0.335918	0.0957588	-0.193012	0.32		>5888150	-	-	-	-	-	-						-	-	-	-	-
>5888200	1	4.87e-13	1	SCO5419	387	5888587	5889543	thioredoxin	sco5418	424	5888134	5888162	TGCAACCCCGGCCCTCGTGGCGACGTCTC	-0.162646	0.335918	0.0957588	-0.193012	0.32		>5888200	-1	SCO5418	-83	5888283	5887579	transcriptional regulator						-0.0584125	0.0466232	0.0308849	-0.00672032	0.68
>5524575	1	6.58e-20	1	SCO5084	1234	5525809	5527944	hypothetical protein						-	-	-	-	-		>5524575	-1	SCO5082	613	5523962	5523183	transcriptional regulator	sco5083	596	5524587	5524559	CCGAACGCGCCGAACGCCGCCGCCGTCTC	-0.0323758	0.0851321	-0.0668864	-0.126782	0.944
>6731900	1	6.49e-19	1	SCO6130	17	6731917	6732270	hypothetical protein	intergenic	21	6731867	6731895	CTCCACCCCCGTCCCCACGTGAGCGCCTC	-0.0308255	0.12083	-0.0694802	0.11098	0.751		>6731900	-1	SCO6129	66	6731834	6730923	DNA-binding protein						0.0675381	0.180785	0.0185847	0.0317895	0.316
>1419750	1	7.62e-19	-	-	-	-	-	-	sco1344		1419738	1419766	GACAACGGGAGCGGCTACCAGCTCGTCTT	-	-	-	-	-		>1419750	-1	SCO1343	72	1419678	1418995	uracil-DNA glycosylase						-0.267291	0.323443	0.168933	-0.176044	0.314
>2007925	1	8.37e-19	1	SCO1875	13	2007938	2009392	penicillin binding protein	intergenic	18	2007890	2007919	GGGAACGACCGCCGCCCGCCCGTTCGTCCT	-0.499736	-2.0524	-1.54001	-1.59433	1.87e-09		>2007925	-	-	-	-	-	-						-	-	-	-	-
>1826200	1	8.77e-19	-	-	-	-	-	-	sco1706		1826170	1826198	AGCATCCGCGTCCAGGCGCTGCACGTCTG	-	-	-	-	-		>1826200	-1	SCO1705	586	1825614	1824517	alcohol dehydrogenase						-	-	-	-	-
>2528300	1	2.68e-18	-	-	-	-	-	-	sco2360		2528358	2528386	ATGATCCCCATCTTCCGCAGTCTGATCTC	-	-	-	-	-		>2528300	-1	SCO2359	483	2527817	2526699	two-component system sensor kinase						-	-	-	-	-
>7746650	1	3.73e-18	1	SCO6979	307	7746957	7747979	solute-binding lipoprotein	sco6978	322	7746605	7746634	CTCAACCTCCGCCAGGGGTACGCCCGTCTG	-0.518123	0.011563	-0.0180025	0.0377993	0.00102		>7746650	-1	SCO6978	-53	7746703	7745741	carbohydrate kinase	sco6978	-24	7746709	7746680	TCGCACATGGCCGAGTCAGTCCCGCGTTTC	-0.145868	0.0517028	0.025443	-0.036888	0.654
>7746600	1	7.71e-13	1	SCO6979	357	7746957	7747979	solute-binding lipoprotein	sco6978	322	7746605	7746634	CTCAACCTCCGCCAGGGGTACGCCCGTCTG	-0.518123	0.011563	-0.0180025	0.0377993	0.00102		>7746600	-1	SCO6977	873	7745727	7744831	hypothetical protein	sco6978	952	7746709	7746680	TCGCACATGGCCGAGTCAGTCCCGCGTTTC	0.238994	0.202563	-0.140942	0.130846	0.593
>6611125	1	9.73e-18	1	SCO6025	13	6611138	6613105	hypothetical protein						-0.289878	-0.0851781	-0.00739408	-0.0296888	0.0779		>6611125	-	-	-	-	-	-	intergenic		6611159	6611131	CGGAACGGGCCGTCGCGGTCACCGGTCCT	-	-	-	-	-
>7873850	1	1.83e-17	-	-	-	-	-	-	sco7086		7873786	7873814	CGTGACCAGGCCGATCCAGAAGACGTCTT	-	-	-	-	-		>7873850	-1	SCO7086	-97	7873947	7873600	MerR family transcriptional regulator	sco7086	-218	7873758	7873730	GCGGACCTGCGGGGGTTCGTCGCCATCCT	-0.0514979	0.073995	0.148034	-0.03705	0.103
>2423075	1	3.39e-17	1	SCO2256	223	2423298	2424173	Gene: panB; 3-methyl-2-oxobutanoate hydroxymethyltransferase						-	-	-	-	-		>2423075	-1	SCO2255	97	2422978	2421926	Putative membrane protein	intergenic	105	2423113	2423084	CGGAACTCCGCGGGACGGCCCGTACGTCCT	0.254389	-0.389253	-0.548555	-0.879918	4.41e-05
>467650	1	4.37e-17	1	SCO0449	503	468153	469232	solute-binding lipoprotein	sco0448	484	467640	467668	AACAACCTGGCCCTGCAGAACTCCGTCTA	-	-	-	-	-		>467650	-	-	-	-	-	-						-	-	-	-	-
>4295775	1	8.76e-17	1	SCO3901	440	4296215	4298602	penicillin-binding protein	Intergenic	441	4295745	4295773	GCAAACCACCGGGAACCGAGTGACGTCTG	-0.555589	-0.130108	-0.109775	-0.297331	0.176		>4295775	-1	SCO3900	225	4295550	4294873	hypothetical protein	intergenic	142	4295721	4295693	CAAAACCCCCGCGGCCCGAAGTTCACCTC	-0.458826	-0.150164	0.415865	-0.520729	0.0348
>2120425	1	1.55e-16	-	-	-	-	-	-	Intergenic		2120429	2120457	TTAAACGCCAACCATGGAGTGAACGCCTC	-	-	-	-	-		>2120425	-1	SCO1982	30	2120395	2120213	putative membrane protein						0.0791674	-0.0135128	0.403377	0.217464	0.117
>4303575	1	1.59e-16	1	SCO3907	38	4303613	4304212	single-stranded DNA-binding protein						-0.467441	0.135381	0.00634793	-0.0982189	0.178		>4303575	-	-	-	-	-	-	intergenic		4303611	4303583	GGGAACCTCTCGGCGGGTTTGCTGCTCTG	-	-	-	-	-
>6289050	1	2.31e-16	1	SCO5751	140	6289190	6290053	Putative membrane protein						-0.266739	-0.500808	-0.498103	-0.831862	6.84e-06		>6289050	-	-	-	-	-	-	intergenic		6289001	6288972	CCTAACGGGTGAGTCACGATCGGCCGCCCG	-	-	-	-	-
>2337625	1	3.22e-16	1	SCO2175	649	2338274	2339347	Gene: cobT; nicotinate-nucleotide--dimethylbenzimidazole phosphoribosyltransferase	sco2174	574	2337670	2337699	CGGATCCGTCAGCCGCCCGACGAACGCCTC	-0.00366686	0.0118637	-0.0653031	-0.100459	0.993		>2337625	-	-	-	-	-	-						-	-	-	-	-
>6907325	1	6.45e-16	-	-	-	-	-	-	sco6273		6907312	6907341	CGTCACCCACTTGAGGTATTCGACCATCTT	-	-	-	-	-		>6907325	-1	SCO6273	-31	6907356	6900898	type I polyketide synthase						-	-	-	-	-
>2202575	1	1.05e-15	1	SCO2055	185	2202760	2204337	hypothetical protein	Intergenic	171	2202560	2202588	CGGAACCAATTCTCTCAGACCCGCGTCCG	-0.108877	0.184103	0.354422	0.128679	0.0293		>2202575	-1	SCO2054	15	2202560	2201235	Gene: hisD; histidinol dehydrogenase						-0.935051	0.339782	0.357693	0.164062	1.67e-05
>5474700	1	1.29e-15	1	SCO5039	326	5475026	5477176	penicillin-binding protein	Intergenic	335	5474662	5474690	CACAACCTTGAACCCCGCTCGTACGTCGG	-0.453434	-0.582496	-0.528663	-0.903046	0.000791		>5474700	-1	SCO5038	94	5474606	5473668	hypothetical protein						-0.272168	-0.0488243	0.295589	-0.0517792	0.0891
>2593775	1	1.96e-15	-	-	-	-	-	-						-	-	-	-	-		>2593775	-1	SCO2419	228	2593547	2592291	hypothetical protein	sco2420	224	2593800	2593772	TACGACCACTACTTCAACCTCTTCCTCTC	0.0585795	-0.0751528	-0.0630878	0.0432485	0.769
>8298750	1	1.13e-14	-	-	-	-	-	-	sco7487		8298714	8298742	TCGAACCGGGCCCGGCTCAGGGCCGTCTT	-	-	-	-	-		>8298750	-1	SCO7487	-1	8298751	8297867	integral membrane binding protein dependent transport protein						-0.013975	-0.0105944	0.0481131	0.0361588	0.846
>6883750	1	1.97e-14	1	SCO6262	388	6884138	6887071	helicase	sco6261	389	6883719	6883748	CGAGACCACCGGTGCCGGTCTCGACGTCTT	-0.013962	-0.00437709	0.00790917	-0.0644932	0.97		>6883750	-	-	-	-	-	-	sco6261		6883721	6883693	TCGAACTGGACGTAGAGCCGGCTGGTCTT	-	-	-	-	-
>5449625	1	3.27e-14	1	SCO5013	-47	5449578	5450174	hypothetical protein	sco5013	-44	5449593	5449621	CGGGACGCAGGGCAGGCTTTCCCCATCTA	0.618301	0.484182	0.411549	0.125214	0.000603		>5449625	-	-	-	-	-	-						-	-	-	-	-
>3916275	1	3.99e-14	-	-	-	-	-	-						-	-	-	-	-		>3916275	-1	SCO3542	1396	3914879	3911610	integral membrane protein with kinase activity	sco3453	1393	3916302	3916273	CGGCACCATCCTGGACCGCGGCTACGTCTT	-0.146695	0.145991	0.00965317	-0.194896	0.713
>5871975	1	5.81e-14	1	SCO5401	1178	5873153	5874457	hypothetical protein	sco5400	1284	5871840	5871868	CTGAACGGAGCTGTGATGCAGGACGTCTC	-0.026715	0.0184249	-0.0142819	0.0558571	0.928		>5871975	-	-	-	-	-	-						-	-	-	-	-
>2855950	1	7.6e-12	1	SCO2629	154	2856104	2856250	Putative Integral membrane protein	sco2628	171	2855904	2855932	TTCAACTACAAGTTCCCCGACACGGTCTT	-0.101433	-0.11532	-0.00546582	0.0479224	0.583		>2855950	-1	SCO2627	1359	2854591	2854112	ribose-5-phosphate isomerase B						-1.09631	0.0227538	-0.189431	-0.485403	0.0259
>2855975	1	6.6e-14	1	SCO2629	129	2856104	2856250	hypothetical protein	sco2628	171	2855904	2855932	TTCAACTACAAGTTCCCCGACACGGTCTT	-0.101433	-0.11532	-0.00546582	0.0479224	0.583		>2855975	-	-	-	-	-	-						-	-	-	-	-
>8656250	1	8.05e-14	1	SCO7840	258	8656508	8656954	hypothetical protein						-	-	-	-	-		>8656250	-	-	-	-	-	-	sco7839		8656195	8656167	AGCAACGCGAACGACCCACTCAGCGTCTT	-	-	-	-	-
>4138575	1	8.74e-14	-	-	-	-	-	-						-	-	-	-	-		>4138575	-1	SCO3763	1053	4137522	4135438	hypothetical protein	sco3764	1049	4138601	4138572	GATGACCCTGTGGGGCCTGCAGCACATCTC	0.0141626	0.0806605	-0.156289	-0.189437	0.477
>7402075	1	3.01e-13	1	SCO6664	771	7402846	7403751	transcriptional regulator						0.0190764	0.039386	0.0083989	0.0431586	0.891		>7402075	-1	SCO6662	1547	7400528	7399383	transaldolase	sco6663	1558	7402115	7402087	GGTCACCAAAAGCTCGGCAATCTGGTCTT	0.443246	0.109509	-0.1093	-0.202106	0.505
>8564400	1	3.36e-13	1	SCO7730	258	8564658	8564996	hypothetical protein	sco7229	245	8564383	8564412	CGAGACCGACGCCCCGGCGCGGACCATCCT	-0.400847	-0.0101304	-0.0305336	-0.178589	0.52		>8564400	-	-	-	-	-	-						-	-	-	-	-
>544250	1	4.87e-13	1	SCO0509	-56	544194	545717	Gene: glpK; glycerol kinase	sco0509	-59	544223	544252	GGGAACCACCAGCACCCGGTTCATGATCTT	-0.0695535	-0.0930345	-0.107056	-0.0928688	0.461		>544250	-	-	-	-	-	-						-	-	-	-	-
>8662825	1	5.05e-13	-	-	-	-	-	-	sco7844		8662797	8662826	GGGAACCTCGGCCAGCGTGTGCGGCATCTG	-	-	-	-	-		>8662825	-1	SCO7843	1543	8661282	8660335	hypothetical protein	sco7844	1560	8662871	8662843	TGTGACCGGTTGTGGCGACAACGCGTCTT	0.283595	0.248997	0.12413	0.0397703	0.192
>6395300	1	7.43e-13	1	SCO5843	2454	6397754	6398341	hypothetical protein	sco5842	2395	6395330	6395358	GGCGACATCGACGGGCCCGTCGACCTCGC	-0.490548	-0.000593041	0.0310148	-0.347792	0.232		>6395300	-1	SCO5841	974	6394326	6394045	phosphocarrier protein HPr						-0.497439	-0.0362325	0.154967	-0.127272	0.357
>4700	1	1.82e-12	1	SCO0004	1526	6226	7173	hypothetical protein	sco0003	1560	4637	4665	TGTGACCGGTTGTGGCGACAACGCGTCTT	-	-	-	-	-		>4700	-	-	-	-	-	-	sco0003		4711	4682	GGGAACCTCGGCCAGCGTGTGCGGCATCTG	-	-	-	-	-
>4663075	1	3.51e-12	1	SCO4254	174	4663249	4666119	hypothetical protein						-	-	-	-	-		>4663075	-1	SCO4253	156	4662919	4661315	hypothetical protein	intergenic	158	4663106	4663078	AGAAACGCCGGGCGTCCGCCAGGGGTCTT	-	-	-	-	-
>5920825	1	4.08e-12	1	SCO5444	1639	5922464	5925088	glycogen phosphorylase						0.194469	0.250737	-0.623598	-0.668336	0.000104		>5920825	-1	SCO5442	750	5920075	5918375	trehalose synthase	sco5443	765	5920869	5920841	ATCAACGGCACGGACCCCGACGTCATCTT	0.197522	0.0981411	0.0101956	-0.0472036	0.116
>7144100	1	4.93e-12	1	SCO6458	2069	7146169	7147047	hypothetical protein	sco6457	2128	7144012	7144040	TGGGACGTCGTCCGCCGCTACGACGTCCT	-0.0191696	0.0482365	0.02859	0.0939975	0.866		>7144100	-1	SCO6456	2177	7141923	7140529	hydrolytic protein						-0.188591	-0.139857	-0.213032	-0.463646	0.0207
>8429200	1	5.49e-12	1	SCO7602	-74	8429126	8429713	TetR family transcriptional regulator	sco7602	-83	8429180	8429208	CGCATCCTCGACGCGGCCGAGGAGCTCTT	0.0393346	-0.030266	-0.00224321	-0.00623509	0.979		>8429200	-1	SCO7601	202	8428998	8427526	amidase						-0.0292218	0.0643978	-0.0305523	0.00120523	0.739
>8429250	1	1.55e-08	-	-	-	-	-	-	sco7602		8429180	8429208	CGCATCCTCGACGCGGCCGAGGAGCTCTT	-	-	-	-	-		>8429250	-1	SCO7601	252	8428998	8427526	amidase						-0.0292218	0.0643978	-0.0305523	0.00120523	0.739
>7224450	1	7.05e-12	-	-	-	-	-	-						-	-	-	-	-		>7224450	-1	SCO6532	-12	7224462	7223740	nitrate reductase subunit gamma NarI	sco6532	-11	7224480	7224452	ACCCACCGGAGCCCGCCGATGAACGTCTT	0.0744687	0.0131311	0.0191039	0.0316853	0.88
>1078500	1	1.43e-11	1	SCO1023	74	1078574	1079182	hypothetical protein	intergenic	97	1078448	1078476	GGGAACCCCGTCCTGGGTCCGCGCGTTGG	-	-	-	-	-		>1078500	-	-	-	-	-	-						-	-	-	-	-
>7602575	1	2.4e-11	1	SCO6831	-77	7602498	7602773	hypothetical protein	sco6831	-89	7602558	7602586	GGCGACCGTGCTGCGGAGCCCAACATCTT	0.0603929	0.0265508	0.0795035	0.0757843	0.583		>7602575	-	-	-	-	-	-						-	-	-	-	-
>5072850	1	2.7e-11	1	SCO4648	1	5072851	5073285	Gene: rplK; 50S ribosomal protein L11	sco4648	-50	5072871	5072900	GGTCACGGGGCTCATCAAGCTCCAGATCCA	-0.823704	-0.11844	0.475393	-0.664169	0.615		>5072850	-	-	-	-	-	-						-	-	-	-	-
>4010725	1	2.79e-11	1	SCO3634	598	4011323	4012942	ABC transporter membrane-spanning protein	sco3633	636	4010658	4010686	CGCAACCTCTCCGGCGGCGAGGTCATCGA	0.162487	-0.0880705	-0.151689	0.05865	0.876		>4010725	-1	SCO3632	474	4010251	4009793	hypothetical protein						-0.237287	-0.0542505	-0.042794	0.0263089	0.0557
>4492025	1	3.15e-11	1	SCO4094	803	4492828	4493178	hypothetical protein						0.162642	-0.0340267	-0.0846032	0.119127	0.833		>4492025	-1	SCOt44	1014	4491011	4490939	tRNA-Glu	sco4093	948	4491988	4491960	TACGACGTCACCTCGACGCTCCCCGCCTA	-	-	-	-	-
>2321650	1	3.2e-11	1	SCO2159	739	2322389	2322598	hypothetical protein						0.0936561	0.0732514	-0.208308	-0.164664	0.352		>2321650	-	-	-	-	-	-	sco2158		2321677	2321649	TCCAACGAGTACGAGAAGGGGCTCATCGA	-	-	-	-	-
>2714575	1	5.93e-11	-	-	-	-	-	-						-	-	-	-	-		>2714575	-1	SCO2517	1152	2713423	2712740	two-component system response regulator	sco2518	1146	2714598	2714570	CGCAACGACACCGTGCTCGCCGGGGTCCT	0.168918	0.0882062	0.0538864	0.145364	0.6
>699525	1	7.19e-11	1	SCO0662	296	699821	700684	binding protein dependent transport protein	sco0661	360	699432	699460	AGCAACCTCGGCTACAACATGGTGGTCTT	0.0268393	0.0310875	0.0473688	0.0925234	0.629		>699525	-	-	-	-	-	-	sco0661		699577	699549	ACGATCGAGGCGCGTACCAGCGGCGTCTT	-	-	-	-	-
>5049450	1	9.51e-11	1	SCO4628	443	5049893	5050702	regulator						-0.303327	-0.208754	0.027287	-0.179939	0.0247		>5049450	-1	SCO4627	-16	5049466	5049197	hypothetical protein	sco4627	-14	5049481	5049453	AGGAACCACGACCCAATGAACCTCATCGT	0.100743	-0.0291006	-0.0660346	0.0536866	0.335
>5040125	1	1.08e-10	-	-	-	-	-	-	sco4615		5040091	5040119	ACGGACCAGATCCGAACGTCGTACGTCTT	-	-	-	-	-		>5040125	-1	SCO4615	0	5040125	5038758	integrase						-0.00890012	-0.0133097	0.0422689	0.135963	0.825
>5714700	1	1.11e-10	1	SCO5255	100	5714800	5715240	signal peptidase	intergenic	132	5714638	5714667	GCAAACAGGCGGGAAAGCATGAAGCGTTCC	0.0891088	0.149099	-0.0745059	0.0448621	0.544		>5714700	-1	SCO5254	43	5714657	5714262	superoxide dismutase						0.190481	0.499529	0.10505	-0.153505	0.00764
>7760000	1	1.62e-10	1	SCO6993	983	7760983	7762803	regulatory protein						-0.0177778	-0.0534991	-0.0872576	0.0275987	0.798		>7760000	-	-	-	-	-	-	sco6992		7760019	7759991	GGTGACAGCGACGCCGTCGTCGTCGTCTT	-	-	-	-	-
>5878350	1	1.98e-10	-	-	-	-	-	-						-	-	-	-	-		>5878350	-1	SCO5405	466	5877884	5877408	transcriptional regulator	sco5406	466	5878379	5878351	CGGAACCGGGAAGTTCGTGGCCGCGTCCA	0.484998	0.783917	0.451398	0.0456494	0.000621
>2475950	1	2.04e-10	1	SCO2308	1105	2477055	2477687	two-component system response regulator	sco2307	1070	2475956	2475984	TGGATCGGCGGCCTCGGCCTGTTCGTCTT	0.0169841	0.0062841	0.142353	0.161705	0.147		>2475950	-	-	-	-	-	-						-	-	-	-	-
>5783025	1	2.08e-10	-	-	-	-	-	-						-	-	-	-	-		>5783025	-1	SCO5310	88	5782937	5782374	hypothetical protein	intergenic	124	5783090	5783062	GGGAACGGGCCGCCACGCGCGCACGTTCT	-0.122181	-0.503069	-0.406482	-0.379726	2.21e-06
>3673375	1	2.58e-10	-	-	-	-	-	-	Intergenic		3673350	3673378	GGGAACCGGCACATACGTACTCTCGTTCC	-	-	-	-	-		>3673375	-1	SCO3320	184	3673191	3672415	redox-sensing transcriptional repressor Rex						-0.614247	0.297266	0.315646	0.13041	5.5e-05
>5550075	1	3.48e-10	-	-	-	-	-	-						-	-	-	-	-		>5550075	-1	SCO5106	1468	5548607	5547828	fumarate reductase iron-sulfur subunit	sco5107	1452	5550088	5550060	GGGGACCACGAGTCCCGGCTGAAGGTCTT	-0.0552937	-0.0835775	0.00956541	-0.000616659	0.933
>7814250	1	3.52e-10	1	SCO7029	1036	7815286	7816242	binding-protein-dependent transport protein	sco7028	1031	7814226	7814254	ATCAACACCCCGCAGGCCCCGGACATCTT	-0.0169355	0.0249717	-0.0326183	-0.0411012	0.82		>7814250	-1	SCO7027	448	7813802	7812783	LacI family transcriptional regulator						-0.0274455	0.0120633	-0.00810218	0.0406633	0.948
>7016800	1	3.54e-10	-	-	-	-	-	-						-	-	-	-	-		>7016800	-1	SCO6354	-97	7016897	7016283	two-component regulator	sco6354	-185	7016741	7016713	GCGAACGGTTTCCTCTCCCCCGTCATCTT	0.17787	-0.168498	0.31654	0.0615777	0.123
>84300	1	4.25e-10	1	SCO0102	593	84893	85339	hypothetical protein	Intergenic	578	84285	84314	GATGACCCCCACCTATCGAGATGACGTCTT	0.293333	-0.0714699	-0.0590415	0.0100495	0.704		>84300	-1	SCO0101	308	83992	83516	hypothetical protein						-0.0414577	-0.0390633	0.0106788	0.105701	0.803
>1225900	1	1.3e-06	1	SCO1167	397	1226297	1228969	helicase						0.0334925	0.0390798	0.189532	0.0490665	0.602		>1225900	-1	SCO1166	-83	1225983	1225651	hypothetical protein	sco1166	-110	1225902	1225874	CGGAACCGCCACGAGCGCGGGTCCGTTTT	-	-	-	-	-
>1228725	1	5.07e-10	1	SCO1168	241	1228966	1230234	hypothetical protein	sco1167	249	1228688	1228716	CTGAACCTCACGCGCGCGGAGCACGTCGT	-0.0160017	-0.0541282	-0.0450491	-0.0262016	0.697		>1228725	-1	SCO1166	2742	1225983	1225651	hypothetical protein						-	-	-	-	-
>4526150	1	5.74e-10	1	SCO4120	182	4526332	4527990	hypothetical protein	Intergenic	145	4526158	4526186	AGGAACTCCCCCGGCCACCGGGGCGTCTG	-	-	-	-	-		>4526150	-	-	-	-	-	-						-	-	-	-	-
>4135025	1	9.15e-10	-	-	-	-	-	-						-	-	-	-	-		>4135025	-1	SCO3761	29	4134996	4134484	hypothetical protein	intergenic	47	4135072	4135044	GGGAACCTCGGCATGACCGTGTTCGTCTC	-0.382038	-0.555856	-0.49763	-0.551181	3.94e-06
>7172750	1	1e-09	1	SCO6484	2161	7174911	7177493	hypothetical protein	sco6483	2170	7172712	7172740	GGCGACCTCTTCGGCCGCAAGGGCGTCTT	0.282339	0.17697	0.21454	0.21925	5.69e-05		>7172750	-	-	-	-	-	-						-	-	-	-	-
>81700	1	1.12e-09	-	-	-	-	-	-						-	-	-	-	-		>81700	-1	SCO0097	535	81165	80845	hypothetical protein	intergenic	435	81630	81601	CCACACCCACCTGGCGAGGAACTTACTAGG	0.631558	0.277159	0.278247	0.176834	2.55e-06
>7602600	1	1.16e-09	1	SCO6832	229	7602829	7604424	methylmalonyll-CoA mutase	sco6831	242	7602558	7602586	GGCGACCGTGCTGCGGAGCCCAACATCTT	-0.0730058	0.0060108	0.0149249	0.129348	0.579		>7602600	-	-	-	-	-	-						-	-	-	-	-
>7962975	1	1.48e-09	-	-	-	-	-	-						-	-	-	-	-		>7962975	-1	SCO7165	585	7962390	7961479	sugar-binding integral membrane transport protein	sco7166	609	7963029	7963000	CCGCACCAACACCGTGCTGCGGACCGTCTT	0.0164698	-0.0829692	0.00738956	0.079881	0.791
>7507100	1	2.11e-09	-	-	-	-	-	-						-	-	-	-	-		>7507100	-1	SCO6750	199	7506901	7506308	isopentenyl-diphosphate delta-isomerase	intergenic	234	7507165	7507136	GCGGACGGCCCGGGGGCGCGCACGCACCGG	-	-	-	-	-
>4103150	1	2.7e-09	-	-	-	-	-	-						-	-	-	-	-		>4103150	-1	SCO3728	70	4103080	4102349	hypothetical protein	intergenic	46	4103155	4103127	GGGAACGGATCGGCGGCCGGCAGCGTCGT	-	-	-	-	-
>120375	1	3.98e-09	1	SCO0130	82	120457	121371	beta-lactamase						0.142486	-0.175502	-0.659113	-0.569666	3.15e-07		>120375	-	-	-	-	-	-	intergenic		120423	120394	ATCGACGAAGTGACGAGGTCACTTCGTCCT	-	-	-	-	-
>3492500	1	4.77e-09	1	SCO3186	679	3493179	3494444	ABC transporter	sco3185	651	3492499	3492527	AACATCGTCTTCGTACTGGTCGTCGTCTA	-0.306674	-0.0221308	0.0736323	0.0793059	0.0657		>3492500	-1	SCO3184	1432	3491068	3488258	penicillin acylase						-0.37093	-0.25158	-0.0637134	-0.205696	0.062
>544300	1	5.17e-09	1	SCO0511	2058	546358	547116	dehydrogenase	sco0509	2105	544223	544252	GGGAACCACCAGCACCCGGTTCATGATCTT	0.0567612	-0.0614132	-0.0722222	-0.0959225	0.715		>544300	-	-	-	-	-	-						-	-	-	-	-
>5075200	1	9.03e-09	1	SCO4651	73	5075273	5076121	lipoprotein	intergenic	105	5075139	5075167	AGAAACCACAAGATCGTTCGAACCGTTTC	-0.124415	0.106707	0.255334	-0.142346	0.744		>5075200	-	-	-	-	-	-	intergenic		5075218	5075190	TCGCACCGCCGCTCCACAGCATTCGTTTG	-	-	-	-	-
>727850	1	1.17e-08	-	-	-	-	-	-						-	-	-	-	-		>727850	-1	SCO0685	1042	726808	726401	hypothetical protein	sco0686	1044	727882	727853	GATGACGCCGGCCAGGGTGCCGTACGTCTT	1.07448	1.93901	1.79078	1.10723	2.36e-05
>5037325	1	1.21e-08	1	SCO4613	89	5037414	5037680	Putative Integral membrane protein	intergenic	88	5037296	5037325	CGCAACCACCCGGCGCGGTCGGAACGTCCT	0.527843	-0.115866	0.0990046	-0.596316	0.191		>5037325	-1	SCO4612	51	5037274	5036030	amino acid transporter	sco4612	-30	5037273	5037245	TGACACCTGCGGGTTCGGAGCTGCGTCGC	-0.0159304	0.0351733	-0.139978	-0.129749	0.472
>6618000	1	1.37e-08	-	-	-	-	-	-						-	-	-	-	-		>6618000	-1	SCO6028	108	6617892	6616708	ribonuclease	intergenic	122	6618043	6618015	CGGAACGTTCCGTCGGCGGGCTCCGTCGA	0.0792355	0.318307	0.28521	0.196244	0.0372
>3789100	1	1.48e-08	-	-	-	-	-	-						-	-	-	-	-		>3789100	-1	SCO3424	157	3788943	3788692	regulator	intergenic	164	3789136	3789108	GGGAACGACTTCTCGGGCCCCGGCGTCGT	0.182074	0.0909618	0.245997	-0.262257	0.679
>5401775	1	1.56e-08	1	SCO4968	342	5402117	5402344	hypothetical protein	sco4967	347	5401740	5401769	CGGAACGGCGTACCAGCCGCTGAAGGTCTA	0.0382241	0.200196	-0.012695	-0.0286542	0.859		>5401775	-1	SCO4966	672	5401103	5400705	hypothetical protein						-0.392561	0.0224191	0.067201	-0.0659072	0.0588
>4913225	1	1.84e-08	1	SCO4494	24	4913249	4914412	hypothetical protein	intergenic	19	4913200	4913229	AGTAACCGGGGCGTACCGTTGACCCGTCTG	-0.614446	-0.0265766	-0.00749203	-0.175286	0.597		>4913225	-	-	-	-	-	-						-	-	-	-	-
>6807900	1	3.61e-08	1	SCO6198	899	6808799	6812269	hypothetical protein						0.617151	0.597597	0.39132	0.382643	2.86e-08		>6807900	-	-	-	-	-	-	sco6197		6807944	6807916	CGGAACCAATCAGCTCGAAGTCTGGTCCT	-	-	-	-	-
>380350	1	3.93e-08	-	-	-	-	-	-	sco0370		380290	380319	AACAACCAGACGCGCATGCCGGTGCGTTCG	-	-	-	-	-		>380350	-1	SCO0369	3095	377255	373998	hypothetical protein						0.0954568	0.0105075	0.0772722	-0.0136069	0.645
>3334400	1	4.57e-08	1	SCO3045	469	3334869	3336392	hypothetical protein	sco3044	408	3334432	3334460	TCGGACACCAGCAAGTGCATGGACGTCTA	-0.0203949	-0.669229	-0.595093	-0.971204	6.88e-05		>3334400	-	-	-	-	-	-						-	-	-	-	-
>6215700	1	5.33e-08	1	SCO5705	299	6215999	6216304	hypothetical protein	sco5704	304	6215666	6215694	GCGAACGCGCTCTCCCCGGCCCGCGTCTC	0.199941	0.46041	0.529185	0.0966808	0.418		>6215700	-	-	-	-	-	-						-	-	-	-	-
>5489625	1	6.43e-08	1	SCO5050	15	5489640	5490971	nucleotide-sugar dehydrogenase						-0.0447509	-0.111651	-0.0161023	0.0610807	0.21		>5489625	-1	SCO5049	203	5489422	5488832	hypothetical protein	intergenic	212	5489664	5489635	GCGAACTGTCCGACTTGAATTTCACCTTTC	-0.15565	-0.00074896	0.0641493	0.12152	0.0288
>4577000	1	9.08e-08	1	SCO4160	223	4577223	4578059	hydrolase						0.0859319	-0.0938288	-0.109253	-0.00492316	0.788		>4577000	-1	SCO4159	20	4576980	4576177	transcriptional regulator	intergenic	16	4577025	4576997	GCGAACCGGGCACGACCACAAACCGTCCC	-0.0890046	-0.364093	-0.46171	-0.397797	3.33e-05
>1762125	1	4.94e-06	-	-	-	-	-	-						-	-	-	-	-		>1762125	-1	SCO1647	336	1761789	1760296	hypothetical protein	sco1648	362	1762180	1762152	ACCAACCCCGACGACTGGGCCCGCATCTC	0.378157	0.458926	0.0508852	-0.230063	0.00606
>1762150	1	9.25e-08	1	SCO1649	1902	1764052	1764357	ferredoxin						-1.17239	0.0701319	-0.0746455	-0.209086	0.0537		>1762150	-1	SCO1647	361	1761789	1760296	hypothetical protein					ACCAACCCCGACGACTGGGCCCGCATCTC	0.378157	0.458926	0.0508852	-0.230063	0.00606
>6966350	1	2.24e-07	-	-	-	-	-	-						-	-	-	-	-		>6966350	-1	SCO6305	1001	6965349	6964306	hypothetical protein	sco6306	987	6966366	6966337	CGCCACCGCCGGCTCCGGCATCACCCTCCA	0.0273972	0.00766147	-0.0476693	0.0572021	0.876
>7675750	1	3.6e-07	1	SCO6913	2246	7677996	7678349	hypothetical protein						-0.0302728	0.00670075	-0.0314356	0.00810521	0.965		>7675750	-	-	-	-	-	-	sco6910		5675849	5675820	GTCAACCGCAACCCCGAAAAACGCGGCTTC	-	-	-	-	-
>1856375	1	4.88e-07	1	SCO1740	3343	1859718	1860782	hypothetical protein						0.0686484	0.0943171	0.204047	0.0839282	0.0473		>1856375	-1	SCO1738	385	1855990	1855022	hypothetical protein	sco1739	384	1856403	1856375	TCGCACGACGCCTGCGCGCACACCGTCTT	0.0912424	0.0604764	-0.0314855	0.144789	0.417
>5004400	1	6.29e-07	1	SCO4583	517	5004917	5005927	polyprenyl diphosphate synthase						-0.192725	0.0683037	-0.200457	-0.285376	0.535		>5004400	-1	SCO4582	338	5004062	5003571	hypothetical protein	intergenic	345	5004436	5004408	GGCAACCCGACCGGAACCTGTGCCCTCCC	-	-	-	-	-
>4547150	1	6.91e-07	1	SCO4133	107	4547257	4547973	hypothetical protein	intergenic	84	4547143	4547172	TGGAACGTATCAACGGGGACCGTGCGTTCC	-	-	-	-	-		>4547150	-	-	-	-	-	-						-	-	-	-	-
>1009125	1	7.46e-07	-	-	-	-	-	-						-	-	-	-	-		>1009125	-1	SCO0958	479	1008646	1007306	hypothetical protein	sco0959	432	1009108	1009079	CGACACCTGGGGCCTGTCCACCCCGGTCTT	0.199114	0.254566	0.181463	0.0878075	0.28
>507475	1	7.69e-07	1	SCO0488	-81	507394	510810	hydrolase	sco0488	-146	507510	507539	CGGAACCGAGGGGTGGAACCGGAGAGTCTT	-0.112461	-0.0283268	0.0315376	0.073865	0.67		>507475	-	-	-	-	-	-						-	-	-	-	-
>922225	1	8.55e-07	1	SCO0877	22	922247	924913	transcriptional regulator	intergenic	18	922200	922228	GCCAACGAGGGCCGGACGCCGGCCGTCCC	0.0639272	0.0740173	0.0602658	-0.0191075	0.836		>922225	-1	SCO0876	50	922175	921927	hypothetical protein						0.0160379	-0.0241849	0.0714616	0.0733628	0.74
>1225875	1	9.1e-07	1	SCO1167	422	1226297	1228969	helicase						0.0334925	0.0390798	0.189532	0.0490665	0.602		>1225875	-	-	-	-	-	-					CGGAACCGCCACGAGCGCGGGTCCGTTTT	-	-	-	-	-
>4183100	1	1.03e-06	1	SCO3802	-78	4183022	4183273	hypothetical protein	sco3802	-47	4183040	4183068	ATCATCCTCATCGCCGTGGGAGCCATCCT	0.493732	0.444213	0.653773	-0.780999	0.0087		>4183100	-	-	-	-	-	-						-	-	-	-	-
>3277725	1	1.17e-06	1	SCO3006	2277	3280002	3280577	acetyltransferase						-0.185982	-0.166499	-0.303405	0.163771	0.335		>3277725	-	-	-	-	-	-	sco3005		3277761	3277733	CAGAACTTCGAGACCCGCAAGAACGTCCT	-	-	-	-	-
>2647025	1	1.18e-06	-	-	-	-	-	-						-	-	-	-	-		>2647025	-1	SCOt11	92	2646933	2646860	tRNA-Met	intergenic	107	2647069	2647041	GGGAACCGCGCGGCACGCTGCGGAGTCCT	-	-	-	-	-
>4232800	1	1.59e-06	1	SCO3848	791	4233591	4235612	Ser/Thr protein kinase	sco3847	830	4232731	4232760	CGCCACCCTCCGCGAGGCTCTGCGCGTCTC	-0.380647	-0.0577414	0.172848	-0.353654	0.688		>4232800	-	-	-	-	-	-	sco3847		4232835	4232807	CCGAACTTCTTGGCCGTCTCCAGCATCTT	-	-	-	-	-
>7266025	1	1.63e-06	1	SCO6564	147	7266172	7267122	3-oxoacyl-ACP synthase						-0.0175171	-0.0467157	-0.14579	-0.0723838	0.709		>7266025	-	-	-	-	-	-	intergenic		7266011	7265982	TCTCACCCGGTGAAGAGCTGGGTCGCCTTC	-	-	-	-	-
>7045600	1	1.74e-06	1	SCO6382	1018	7046618	7047526	hypothetical protein						-0.052656	-0.120504	-0.878829	-1.20285	2.45e-06		>7045600	-1	SCO6381	533	7045067	7043724	lipoprotein	intergenic	535	7045631	7045603	GGAGTCCATCCCGTTCCCGGCCACATCTT	0.0242971	0.0312628	-0.0217391	0.0454778	0.935
>1579475	1	1.9e-06	-	-	-	-	-	-	sco1477		1579409	1579438	GACCACCTGTCCGGAGCGGGCCCGGGTCTG	-	-	-	-	-		>1579475	-1	SCO1476	540	1578935	1577727	S-adenosylmethionine synthetase						-0.677107	0.573715	0.474607	0.321939	0.00125
>7029650	1	2.77e-05	-	-	-	-	-	-	sco6368		7029579	7029607	CGCCACGCGAACGAGTCGCTGACGATCCG	-	-	-	-	-		>7029650	-1	SCO6367	72	7029578	7028841	ABC transporter ATP-binding protein						0.0989762	-0.0807246	-0.00189001	0.0237576	0.549
>7029675	1	4.81e-06	1	SCO6369	679	7030354	7031664	two-component sensor	sco6368	696	7029629	7029657	GTTGACCGGGCCGGACAGCGTCAGGTCCA	0.0237504	-0.0482919	-0.0135747	-0.0149501	0.975		>7029675	-1	SCO6367	97	7029578	7028841	ABC transporter ATP-binding protein						0.0989762	-0.0807246	-0.00189001	0.0237576	0.549
>6398425	1	5.03e-06	1	SCO5844	-84	6398341	6399534	hypothetical protein	sco5844	-182	6398493	6398522	ACTGACCCCCGCCGACCGCAATTGCGTCTT	-0.0310921	0.0355783	0.128786	-0.00237869	0.914		>6398425	-	-	-	-	-	-						-	-	-	-	-
>4936850	1	5.94e-06	-	-	-	-	-	-	intergenic		4936834	4936862	CGGAACAGTACTTCGCCGGGCACCATCTT	-	-	-	-	-		>4936850	-1	SCO4514	-75	4936925	4936347	hypothetical protein						-0.860164	-0.00209201	0.0436487	-0.300761	0.0434
>7526925	1	6.85e-06	1	SCO6769	659	7527584	7528969	aminotransferase	sco6768	661	7526894	7526922	CACAACGGCATGTGGGACATGTCCGTCCT	0.347935	0.254898	0.0783394	0.0598074	0.00387		>7526925	-	-	-	-	-	-						-	-	-	-	-
>896675	1	8.71e-06	-	-	-	-	-	-						-	-	-	-	-		>896675	-1	SCO0849	322	896353	895829	hypothetical protein	sco0850	306	896688	896660	AGGAACGGATAGGTGTTCTTCGCCATCCC	0.0899603	0.0223514	0.0342441	0.0592771	0.448
>3223900	1	9.61e-06	-	-	-	-	-	-						-	-	-	-	-		>3223900	-1	SCO2962	1380	3222520	3220316	bifunctional transferase/deacetylase	sco2963	1354	3223904	3223875	CCCAACCGGAGTGGCCCGAGGTCGAGTCCG	0.3986	0.521855	0.395787	0.149319	0.000172
>4637525	1	1e-05	1	SCO4233	17	4637542	4638354	Gene: ispD; 2-C-methyl-D-erythritol 4-phosphate cytidylyltransferase	sco4233	-21	4637534	4637562	AGGAACCGATGTCTGACGAATCGCGTCCC	-	-	-	-	-		>4637525	-	-	-	-	-	-						-	-	-	-	-
>4436825	1	1.22e-05	-	-	-	-	-	-						-	-	-	-	-		>4436825	-1	SCO4042	73	4436752	4436138	hypothetical protein	intergenic	60	4436842	4436813	TCGAACCTCGGAACGTCGACTGATCATCTA	-0.193533	0.0342416	-0.0136367	0.145706	0.846
>2083925	1	1.32e-05	-	-	-	-	-	-						-	-	-	-	-		>2083925	-1	SCO1947	2772	2081153	2080143	glyceraldehyde-3-phosphate dehydrogenase	sco1948	2793	2083975	2083947	GAGAACCCCGGCCTCACCAAGGTCGTCTC	-0.0111529	-0.0564157	-0.423669	-1.00108	0.000488
>3291550	1	1.68e-05	1	SCO3016	767	3292317	3293012	hypothetical protein	sco3015	794	3291493	3291522	CGAGACCACGATCAACTCGGGGGTCGTCTT	-0.0395572	0.0531316	-0.0585266	-0.110555	0.819		>3291550	-1	SCO3014	824	3290726	3289584	translation initiation factor						-0.221327	0.244665	-0.0144465	-0.171071	0.156
>6852625	1	2.38e-05	-	-	-	-	-	-	sco6230		6852555	6852583	AAGGACCGAGTCGAGGGTGCCGCCGTCCT	-	-	-	-	-		>6852625	-1	SCO6229	532	6852093	6851212	sugar transport system permease	sco6230	504	6852626	6852598	ATCAACGGCGTCGCGATCGGCTTCGTCTT	0.040271	0.0240272	-0.0410761	0.011864	0.813
>2140850	1	2.53e-05	-	-	-	-	-	-	intergenic		2140823	2140852	AGCGACCGGTGCGAACGGTTGCACCGTCGT	-	-	-	-	-		>2140850	-1	SCO2001	127	2140723	2138930	hypothetical protein						0.124112	0.118089	0.0170702	-0.245389	0.858
>6758075	1	4e-05	1	SCO6156	719	6758794	6759201	regulatory protein	sco6155	699	6758066	6758094	TGCAACGTCTGGGCGGCTCGTTACATCTC	-0.0439606	0.167501	0.0710701	0.00249283	0.533		>6758075	-	-	-	-	-	-	sco6155		6758049	6758021	GTGAACACCGCGTCGTCGTCGGCCATCTC	-	-	-	-	-
>866050	1	4.08e-05	1	SCO0817	985	867035	867682	hypothetical protein	sco0816	966	866040	866068	CGCAACCGCGGCGAGATCCGGGACATCTT	-	-	-	-	-		>866050	-	-	-	-	-	-	sco0816		865994	865965	CTGCACGATCAGCTCGGCGAGATCGGTCTC	-	-	-	-	-
>8628050	1	4.96e-05	-	-	-	-	-	-	intergenic		8628045	8628074	GGGAACCAAGAGACGTCTGTCCCGCATCTA	-	-	-	-	-		>8628050	-1	SCO7808	399	8627651	8627358	hypothetical protein						0.0316483	0.0382715	-0.00576387	0.0416685	0.896
>5646925	1	6.13e-05	1	SCO5189	244	5647169	5647570	hypothetical protein						0.0563395	0.123223	0.39154	0.292473	0.294		>5646925	-1	SCO5187	2254	5644671	5644429	glutaredoxin-like protein	sco5188	2246	5646946	5646918	ACGGACTCGGCGATCGCCATCAGCGTCTT	0.596894	-0.0171189	-0.346917	-0.450568	0.0122
